# Supplementary material for: Molecular Organisation of Tick-Borne Encephalitis Virus
Source: Viruses. 2022 Apr 11;14(4):792. doi: 10.3390/v14040792 (PMC9027435; doi:10.3390/v14040792)
Supplement: Supplementary file 1 [file viruses-14-00792-s001.zip]

Archive with 15 entries (15 files):
- Figure_S1.tif
- Figure_S2.tif
- Figure_S3.tif
- Figure_S4.tif
- File_S1_Structure-based sequence alignment M.txt
- File_S2_Structure-based sequence alignment E.txt
- File_S3_TBEV M protein alignment.fasta
- File_S4_TBEV E protein alignment.fasta
- File_S5_M-Protein-logo.pdf
- File_S6_E-heterodimer-interface-interactions.xlsx
- File_S7_E-Protein-logo.pdf
- File_S8_PISA_analysis_of_lipid_pockets.pdf
- Supplementary figures captions.pdf
- Table_S1.pdf
- Table_S2.pdf
