# Supplementary material for: Molecular Organisation of Tick-Borne Encephalitis Virus
Source: Viruses. 2022 Apr 11;14(4):792. doi: 10.3390/v14040792 (PMC9027435; doi:10.3390/v14040792)
Supplement: Supplementary file 1 [file viruses-14-00792-s001.zip › File_S1_Structure-based sequence alignment M.txt]

Conservation:          65    9    9      96 6     5  5 9 96 66 6 6  65   6  6    66      6   
6zqu_chainD_p011    1  SVALVPHVGMGLETRTETWMSSEGAWKHVQRIETWILRHPGFTMMAAILAYTIGTTHFQRALIFILLTAV   70
3j2p_chainD_p006    1  SVALVPHVGMGLETATETWMSSEGAWKHAQRIETWILRHPGFTIMAAILAYTIGTTHFQRALIFILLTAV   70
3j27_chainD_p008    1  SVALVPHVGMGLETATETWMSSEGAWKHAQRIETWILRHPGFTIMAAILAYTIGTTHFQRALIFILLTAV   70
7lcg_chainD_p004    1  SIAVQTHGESMLANKKDAWLDSTKASRYLMKTENWIIRNPGYAFVAVLLGWMLGSNNGQRVVFVVLLLLV   70
7lch_chainD_p005    1  SIAVQTHGESMLANKKDAWLDSTKASRYLMKTENWIIRNPGYAFVAVLLGWMLGSNNGQRVVFVVLLLLV   70
5wsn_chainD_p010    1  SVSVQTHGESSLVNKTETWLDSTKATRYLMKTENWIIRNPGYAFLAAVLGWMLGSNNGQRVVFTILLLLV   70
5ire_chainD_p003    1  AVTLPSHSTRKLQTRSQTWLESREYTKHLIRVENWIFRNPGFALAAAAIAWLLGSSTSQKVIYLVMILLI   70
6co8_chainD_p007    1  AVTLPSHSTRKLQTRSQTWLESREYTKHLIRVENWIFRNPGFALAAAAIAWLLGSSTSQKVIYLVMILLI   70
5iz7_chainD_p009    1  AVTLPSHSTRKLQTRSQTWLESREYTKHLIRVENWIFRNPGFALAAAAIAWLLGSSTSQKVIYLVMILLI   70
6zqv_chainD_p002    1  -ITLPSHASQKLETRSSTWLESREYSKYLIKVENWILRNPGYALVAAVIGWTLGSSRSQKIIFVTLLMLV   69
M_Protein           1  SVLIPSHAQGELTGRGHKWLEGDSLRTHLTRVEGWVWKNKLLALAMVTVVWLTLESVVTRVAVLVVLLCL   70
5o6a_chainD_p001    1  -VLIPSHAQGELTGRGHKWLEGDSLRTHLTRVEGWVWKNRLLALAMVTVVWLTLESVVTRVAVLVVLLCL   69
Consensus_aa:          tlhl.sHs...L.s+sppWhptp.h.p@l.+hEsWlh+p..hhhhhhhls@hh.ps..p+hhhhllLhhl
Consensus_ss:           eee               ee  hhhhhhhhhhhhhhh hhhhhhhhhhhhhhh  hhhhhhhhhhhhhh


Conservation:          69   
6zqu_chainD_p011   71  TP---   72
3j2p_chainD_p006   71  AP---   72
3j27_chainD_p008   71  AP---   72
7lcg_chainD_p004   71  APAYS   75
7lch_chainD_p005   71  APAYS   75
5wsn_chainD_p010   71  APAY-   74
5ire_chainD_p003   71  APAYS   75
6co8_chainD_p007   71  APAYS   75
5iz7_chainD_p009   71  APAYS   75
6zqv_chainD_p002   70  APAYS   74
M_Protein          71  APVYA   75
5o6a_chainD_p001   70  AP---   71
Consensus_aa:          AP...
