# Supplementary material for: Molecular Organisation of Tick-Borne Encephalitis Virus
Source: Viruses. 2022 Apr 11;14(4):792. doi: 10.3390/v14040792 (PMC9027435; doi:10.3390/v14040792)
Supplement: Supplementary file 1 [file viruses-14-00792-s001.zip › File_S2_Structure-based sequence alignment E.txt]

Conservation:           69 6  9999 69 69 6696 999 669 9 66  996 9  6  6   6 9  9 99  9  6    
5wsn_chainA_p010    1  FNCLGMGNRDFIEGASGATWVDLVLEGDSCLTIMANDKPTLDVRMINIEASQLAEVRSYCYHASVTDIST   70
7lcg_chainA_p004    1  FNCLGMSNRDFLE----ATWVDVVLEGDSCITIMAKDKPTIDIKMMETEATNLAEVRSYCYLATVSDVST   66
7lch_chainA_p005    1  FNCLGMSNRDFLE----ATWVDVVLEGDSCITIMAKDKPTIDIKMMETEATNLAEVRSYCYLATVSDVST   66
5iz7_chainA_p009    1  IRCIGVSNRDFVEGMSGGTWVDVVLEHGGCVTVMAQDKPTVDIELVTTTVSNMAEVRSYCYEASISDMAS   70
5ire_chainA_p003    1  IRCIGVSNRDFVEGMSGGTWVDVVLEHGGCVTVMAQDKPTVDIELVTTTVSNMAEVRSYCYEASISDMAS   70
6co8_chainA_p007    1  IRCIGVSNRDFVEGMSGGTWVDVVLEHGGCVTVMAQDKPTVDIELVTTTVSNMAEVRSYCYEASISDMAS   70
6zqv_chainA_p002    1  IRCIGIGNRDFIEGMSGGTWVDIVLEHGGCVTVMSNNKPTLDFELVTTTASNMAEVRSYCYEANISEMAS   70
3j2p_chainA_p006    1  MRCIGISNRDFVEGVSGGSWVDIVLEHGSCVTTMAKNKPTLDFELIETEAKQPATLRKYCIEAKLTNTTT   70
3j27_chainA_p008    1  MRCIGISNRDFVEGVSGGSWVDIVLEHGSCVTTMAKNKPTLDFELIETEAKQPATLRKYCIEAKLTNTTT   70
6zqu_chainA_p011    1  MRCIGMSNRDFVEGVSGGSWVDIVLEHGSCVTTMAKNKPTLDFELIKTEAKQPATLRKYCIEAKLTNTTT   70
E_Protein           1  SRCTHLENRDFVTGTQGTTRVTLVLELGGCVTITAEGKPSMDVWLDAIYQENPAKTREYCLHAKLSDTKV   70
5o6a_chainA_p001    1  SRCTHLENRDFVTGTQGTTRVTLVLELGGCVTITAEGKPSMDVWLDAIYQENPAQTREYCLHAKLSDTKV   70
Consensus_aa:          .pCh.hpNRDFlpGhpGso.VslVLE.stClThhApsKPohDhbh..h..pp.AphRpYChcAplosh.s
Consensus_ss:                    eeee    eeeeeeee  eeeeeee    eeeeeeeeeee     eeeeeeeeeeeeeee


Conservation:           66996 966 6 6      999    99999969999999666696 6 9    6  9   6666  9 
5wsn_chainA_p010   71  VARCPMTGEAHNEKRADSSYVCKQGFTDRGWGNGCGLFGKGSIDTCAKFSCT--SKAIGRTIQPENIKYE  138
7lcg_chainA_p004   67  VSNCPTTGEAHNPKRAEDTYVCKSGVTDRGWGNGCGLFGKGSIDTCANFTCS--LKAVGRMIQPENVKYE  134
7lch_chainA_p005   67  VSNCPTTGEAHNPKRAEDTYVCKSGVTDRGWGNGCGLFGKGSIDTCANFTCS--LKAVGRMIQPENVKYE  134
5iz7_chainA_p009   71  DSRCPTQGEAYLDKQSDTQYVCKRTLVDRGWGNGCGLFGKGSLVTCAKFACS--KKMTGKSIQPENLEYR  138
5ire_chainA_p003   71  DSRCPTQGEAYLDKQSDTQYVCKRTLVDRGWGNGCGLFGKGSLVTCAKFACS--KKMTGKSIQPENLEYR  138
6co8_chainA_p007   71  DSRCPTQGEAYLDKQSDTQYVCKRTLVDRGWGNGCGLFGKGSLVTCAKFACS--KKMTGKSIQPENLEYR  138
6zqv_chainA_p002   71  DSRCPTQGEAYLDKMADSQFVCKRGYVDRGWGNGCGLFGKGSIVTCAKFTCV--KKLTGKSIQPENLEYR  138
3j2p_chainA_p006   71  DSRCPTQGEPSLNEEQDKRFVCKHSMVDRGWGNGCGLFGKGGIVTCAMFTCK--KNMKGKVVQPENLEYT  138
3j27_chainA_p008   71  DSRCPTQGEPSLNEEQDKRFVCKHSMVDRGWGNGCGLFGKGGIVTCAMFTCK--KNMKGKVVQPENLEYT  138
6zqu_chainA_p011   71  ESRCPTQGEPSLNEEQDKRFVCKHSMVDRGWGNGCGLFGKGGIVTCAMFRCK--KNMEGKVVQPENLEYT  138
E_Protein          71  AARCPTMGPATLAEEHQGGTVCKRDQSDRGWGNHCGLFGKGSIVACVKAACEAKKKATGHVYDANKIVYT  140
5o6a_chainA_p001   71  AARCPTMGPATLAEEHQGGTVCKRDQSDRGWGNHCGLFGKGSIVACVKAACEAKKKATGHVYDANKIVYT  140
Consensus_aa:          stRCPT.G.s..scp.p..hVCKpsbsDRGWGN.CGLFGKGtIshChbhhCp..pph.G+shpsppl.Yp
Consensus_ss:          e                  eeee                   eeeeeeeee     eeeeeee   eeee


Conservation:          6    9          6 6                  9  6      66 69     9 66 966    6
5wsn_chainA_p010  139  VGIFVHGTTTSEN-HGNYSA-QVGASQAAK----FTVTPNAPSITLKLGDYGEVTLDCEPRSGLNTEAFY  202
7lcg_chainA_p004  135  VGIFIHGSTSSDT-HGNYSS-QLGASQAGR----FTITPNSPAITVKMGDYGEISVECEPRNGLNTEAYY  198
7lch_chainA_p005  135  VGIFIHGSTSSDT-HGNYSS-QLGASQAGR----FTITPNSPAITVKMGDYGEISVECEPRNGLNTEAYY  198
5iz7_chainA_p009  139  IMLSVH-GSQHSGMIVNDTGHET----D-ENRAKVEITPNSPRAEATLGGFGSLGLDCEPRTGLDFSDLY  202
5ire_chainA_p003  139  IMLSVH-GSQHSGMIVNDTGHET----D-ENRAKVEITPNSPRAEATLGGFGSLGLDCEPRTGLDFSDLY  202
6co8_chainA_p007  139  IMLSVH-GSQHSGMIVNDTGHET----D-ENRAKVEITPNSPRAEATLGGFGSLGLDCEPRTGLDFSDLY  202
6zqv_chainA_p002  139  VLVSVH-ASQHGGMINNDTNHQH----DKENRARIDITASAPRVEVELGSFGSISMECEPRSGLNFGDLY  203
3j2p_chainA_p006  139  IVITPH-SGEEHA-VGNDTGKH-----GKE----IKITPQSSITEAELTGYGTVTMECSPRTGLDFNEMV  197
3j27_chainA_p008  139  IVITPH-SGEEHA-VGNDTGKH-----GKE----IKITPQSSITEAELTGYGTVTMECSPRTGLDFNEMV  197
6zqu_chainA_p011  139  IVITPH-SGEEHA-VGNDTGKH-----GKE----IKITPQSSITEAELTGYGTVTMECSPRTGLDFNEMV  197
E_Protein         141  VKVEPHTGDYVA-ANETH-----------SGRKTASFTVSSEKTILTMGEYGDVSLLCRVASGVDLAQTV  198
5o6a_chainA_p001  141  VKVEPHTGDYVA-ANETH-----------SGRKTASFTVSSEKTILTMGEYGDVSLLCRVASGVDLAQTV  198
Consensus_aa:          l.l.sH.ts...s...s.ot.p.....s.p....hphTspS..h.hphs.@Gploh.Cps.oGlsh..hh
Consensus_ss:          eeeeee                         eeeeeee    eeeeee   eeeeeeeeee       ee


Conservation:           6          6 66966 99 96 999          9 6 9 9 69  699 66 66 996969  6
5wsn_chainA_p010  203  VMTVGS------KSFLVHREWFHDLALPWTPPSS---TAWRNRELLMEFEEAHATKQSVVALGSQEGGLH  263
7lcg_chainA_p004  199  IMSVGT------KHFLVHREWFNDLALPWTSPAS---SNWRNREILLEFEEPHATKQSVVALGSQEGALH  259
7lch_chainA_p005  199  IMSVGT------KHFLVHREWFNDLALPWTSPAS---SNWRNREILLEFEEPHATKQSVVALGSQEGALH  259
5iz7_chainA_p009  203  YLTMNN------KHWLVHKEWFHDIPLPWHAGADTGTPHWNNKEALVEFKDAHAKRQTVVVLGSQEGAVH  266
5ire_chainA_p003  203  YLTMNN------KHWLVHKEWFHDIPLPWHAGADTGTPHWNNKEALVEFKDAHAKRQTVVVLGSQEGAVH  266
6co8_chainA_p007  203  YLTMNN------KHWLVHKEWFHDIPLPWHAGADTGTPHWNNKEALVEFKDAHAKRQTVVVLGSQEGAVH  266
6zqv_chainA_p002  204  YLTMNN------KHWLVNRDWFHDLSLPWHTGATSNNHHWNNKEALVEFREAHAKKQTAVVLGSQEGAVH  267
3j2p_chainA_p006  198  LLQMEN------KAWLVHRQWFLDLPLPWLPGADTQGSNWIQKETLVTFKNPHAKKQDVVVLGSQEGAMH  261
3j27_chainA_p008  198  LLQMEN------KAWLVHRQWFLDLPLPWLPGADTQGSNWIQKETLVTFKNPHAKKQDVVVLGSQEGAMH  261
6zqu_chainA_p011  198  LLQMEN------KAWLVHRQWFLDLPLPWLPGADTQGSNWIQKETLVTFKNPHAKKQDVVVLGSQEGAMH  261
E_Protein         199  ILELDKTVEHLPTAWQVHRDWFNDLALPWKHEGA---QNWNNAERLVEFGAPHAVKMDVYNLGDQTGVLL  265
5o6a_chainA_p001  199  ILELDKTVEHLPTAWQVHRDWFNDLALPWKHEGA---RNWNNAERLVEFGAPHAVKMDVYNLGDQTGVLL  265
Consensus_aa:          hhph.p......ph@bVHRpWF.DLsLPW...ts...ppW.p.E.LlpF..sHA.KbsVhsLGsQpGhhh
Consensus_ss:          eeee         eeeeehhhh                      eeeee    eeeeeeeee    hhhh


Conservation:           99696      6    6 69966966 6699 699 69 696  69   6 6 66 9 9 6 66 6 9 
5wsn_chainA_p010  264  QALAGAIVVEYSSSV-KLTSGHLKCRLKMDKLALKGTTYGMCTG-KFSFAKNPADTGHGTVVIELSYSGS  331
7lcg_chainA_p004  260  QALAGAVPVSFSSSV-KLTSGHLKCRVKMEKLTLKGTTYGMCTE-KFSFAKNPADTGHSTVVLELQYTGS  327
7lch_chainA_p005  260  QALAGAVPVSFSSSV-KLTSGHLKCRVKMEKLTLKGTTYGMCTE-KFSFAKNPADTGHSTVVLELQYTGS  327
5iz7_chainA_p009  267  TALAGALEAEMDGAKGRLSSGHLKCRLKMDKLRLKGVSYSLCTA-AFTFTKIPAETLHGTVTVEVQYAGT  335
5ire_chainA_p003  267  TALAGALEAEMDGAKGRLSSGHLKCRLKMDKLRLKGVSYSLCTA-AFTFTKIPAETLHGTVTVEVQYAGT  335
6co8_chainA_p007  267  TALAGALEAEMDGAKGRLSSGHLKCRLKMDKLRLKGVSYSLCTA-AFTFTKIPAETLHGTVTVEVQYAGT  335
6zqv_chainA_p002  268  AALAGALEAESDGHKATIYSGHLKCRLKLDKLRLKGMSYALCTG-AFTFARTPSETIHGTATVELQYAGE  336
3j2p_chainA_p006  262  TALTGATEIQMSSGN-LLFTGHLKCRLRMDKLQLKGMSYSMCTG-KFKVVKEIAETQHGTIVIRVQYEGD  329
3j27_chainA_p008  262  TALTGATEIQMSSGN-LLFTGHLKCRLRMDKLQLKGMSYSMCTG-KFKVVKEIAETQHGTIVIRVQYEGD  329
6zqu_chainA_p011  262  TALTGATEIQMSSGN-LLFTGHLKCRLRMDKLQLKGMSYSMCTG-KFKVVKEIAETQHGTIVIRVQYEGD  329
E_Protein         266  KALAGVPVAHIEGTKYHLKSGHVTCEVGLEKLKMKGLTYTMCDKTKFTWKRAPTDSGHDTVVMEVTFSGT  335
5o6a_chainA_p001  266  KALAGVPVAHIEGTKYHLKSGHVTCEVGLEKLKMKGLTYTMCDKTKFTWKRAPTDSGHDTVVMEVTFSGT  335
Consensus_aa:          pALhGh..hphpts...L.oGHlpCcl.h-KLphKGhoYshCs...Fph.+..h-o.HsTlhhclp@.Gs
Consensus_ss:          hhh   eeeeee  eeee  eeeeeeeee   eeeeeeeeee    eeeee        eeeeeeeeee 


Conservation:           699669              66669 99 6     66    9  69699669 69 6  66   96  9
5wsn_chainA_p010  332  DGPCKIPIVS-VASLNDMTPVGRLVTVNPFVATSSANSKVLVEMEPPFGDSYIVVGRGDKQINHHWHKAG  400
7lcg_chainA_p004  328  DGPCKIPISI-VASLSDLTPIGRMVTANPYVASSEANAKVLVEMEPPFGDSYIVVGRGDKQINHHWHKAG  396
7lch_chainA_p005  328  DGPCKIPISI-VASLSDLTPIGRMVTANPYVASSEANAKVLVEMEPPFGDSYIVVGRGDKQINHHWHKAG  396
5iz7_chainA_p009  336  DGPCKVPAQMAVDMQ-TLTPVGRLITANPVITESTENSKMMLELDPPFGDSYIVIGVGEKKITHHWHRSG  404
5ire_chainA_p003  336  DGPCKVPAQMAVDMQ-TLTPVGRLITANPVITESTENSKMMLELDPPFGDSYIVIGVGEKKITHHWHRSG  404
6co8_chainA_p007  336  DGPCKVPAQMAVDMQ-TLTPVGRLITANPVITESTENSKMMLELDPPFGDSYIVIGVGEKKITHHWHRSG  404
6zqv_chainA_p002  337  DGPCKVPIVITSDTN-SMASTGRLITANPVVTESGANSKMMVEIDPPFGDSYIIVGTGTTKITHHWHRAG  405
3j2p_chainA_p006  330  GSPCKIPFEI-MDLE-KRHVLGRLITVNPIVTE--KDSPVNIEAEPPFGDSYIIIGVEPGQLKLNWFKKG  395
3j27_chainA_p008  330  GSPCKIPFEI-MDLE-KRHVLGRLITVNPIVTE--KDSPVNIEAEPPFGDSYIIIGVEPGQLKLNWFKKG  395
6zqu_chainA_p011  330  GSPCKIPFEI-MDLE-KRHVLGRLITVNPIVTE--KDSPVNIEAEPPFGDSYIIIGVEPGQLKLNWFKKG  395
E_Protein         336  K-PCRIPVRAVAHGS-PDVNVAMLITPNPTIENNG---GGFIEMQLPPGDNIIYVGE----LSHQWFQKG  396
5o6a_chainA_p001  336  K-PCRIPVRAVAHGS-PDVNVAMLITPNPTIENNG---GGFIEMQLPPGDNIIYVGE----LSYQWFQKG  396
Consensus_aa:          .tPC+lPhph.h......hslt.LlTsNPhl.p...st...lEhp.P.GDshIhlG....plphpW@p.G
Consensus_ss:             eeeeeeeee        eeeee    eeee     eeeeeee      eeeeee    eeeeee   


Conservation:          9669  6  9 696 966 696 999999 99 6 9 99  96669 66   969666  6 9 9  6 9
5wsn_chainA_p010  401  STLGKAFLTTLKGAQRLAALGDTAWDFGSIGGVFNSIGKAVHQVFGGAFRTLFGGMSWITQGLMGALLLW  470
7lcg_chainA_p004  397  SSIGKAFITTIKGAQRLAALGDPAWDFGSVGGIFNSVGKAVHQVFGGAFRTLFGGMSWITQGLMGALLLW  466
7lch_chainA_p005  397  SSIGKAFITTIKGAQRLAALGDPAWDFGSVGGIFNSVGKAVHQVFGGAFRTLFGGMSWITQGLMGALLLW  466
5iz7_chainA_p009  405  STIGKAFEATVRGAKRMAVLGDTAWDFGSVGGALNSLGKGIHQIFGAAFKSLFGGMSWFSQILIGTLLMW  474
5ire_chainA_p003  405  STIGKAFEATVRGAKRMAVLGDTAWDFGSVGGALNSLGKGIHQIFGAAFKSLFGGMSWFSQILIGTLLMW  474
6co8_chainA_p007  405  STIGKAFEATVRGAKRMAVLGDTAWDFGSVGGALNSLGKGIHQIFGAAFKSLFGGMSWFSQILIGTLLMW  474
6zqv_chainA_p002  406  SSIGRAFEATMRGAKRMAVLGDTAWDFGSVGGMFNSVGKFVHQVFGSAFKALFGGMSWFTQLLIGFLLIW  475
3j2p_chainA_p006  396  SSIGQMIETTMRGAKRMAILGDTAWDFGSLGGVFTSIGKALHQVFGAIYGAAFSGVSWIMKILIGVIITW  465
3j27_chainA_p008  396  SSIGQMIETTMRGAKRMAILGDTAWDFGSLGGVFTSIGKALHQVFGAIYGAAFSGVSWIMKILIGVIITW  465
6zqu_chainA_p011  396  SSIGQMFETTMRGAKRMAILGDTAWDFGSLGGVFTSIGKALHQVFGAIYGAAFSGVSWTMKILIGVIITW  465
E_Protein         397  SSIGRVFQKTKKGIERLTVIGEHAWDFGSAGGFLSSIGKAVHTVLGGAFNSIFGGVGFLPKLLLGVALAW  466
5o6a_chainA_p001  397  SSIGRVFQKTKKGIERLTVIGEHAWDFGSAGGFLSSIGKALHTVLGGAFNSIFGGVGFLPKLLLGVALAW  466
Consensus_aa:          SoIGphFb.Tb+GhpRhhhlG-hAWDFGShGGhhsSlGKtlHpVhGth@.shFtGht@h.p.LhGhhlhW
Consensus_ss:           hhhhhhhhhhhhhhhhhhh          hhhhhhhhhhhhhhhhhhhhhh   hhhhhhhhhhhhhhh


Conservation:           9 9 6  6             6 6      
5wsn_chainA_p010  471  MGVNARDRSIALAFLATG-GVLLFLATNVHA  500
7lcg_chainA_p004  467  MGVNARDRSIALVMLATG-GVLLFLATSVH-  495
7lch_chainA_p005  467  MGVNARDRSIALVMLATG-GVLLFLATSVH-  495
5iz7_chainA_p009  475  LGLNTKNGS-ISLMCLALGGVLIFLSTAVSA  504
5ire_chainA_p003  475  LGLNTKNGS-ISLMCLALGGVLIFLSTA---  501
6co8_chainA_p007  475  LGLNTKNGS-ISLMCLALGGVLIFLSTA---  501
6zqv_chainA_p002  476  MGLNARGGT-VAMSFMGIGAMLIFLATSVS-  504
3j2p_chainA_p006  466  IGMNSRSTS-LSVSLVLVGVVTLYLGVMVQA  495
3j27_chainA_p008  466  IGMNSRSTS-LSVSLVLVGVVTLYLGVMVQA  495
6zqu_chainA_p011  466  IGMNSRSTS-LSVTLVLVGIVTLYLGVMVQ-  494
E_Protein         467  LGLNMRNPTMSMSFLLAG-GLVLAMTLGVGA  496
5o6a_chainA_p001  467  LGLNMRNPTMSMSFLLAG-VLVLAMTL----  492
Consensus_aa:          hGhN.Rs.o.....hhh..slhlhhsh....
Consensus_ss:          h       hhhhhhhhhh hhhhhhh     
