# Supplementary material for: Molecular Organisation of Tick-Borne Encephalitis Virus
Source: Viruses. 2022 Apr 11;14(4):792. doi: 10.3390/v14040792 (PMC9027435; doi:10.3390/v14040792)
Supplement: Supplementary file 1 [file viruses-14-00792-s001.zip › File_S3_TBEV M protein alignment.fasta]

>AF527415_Zausaev-Human-Russia-1984
SVLIPSHAQGELTGRGHKWLEGDSLRTHLTRVEGWVWKNKLLALAVVAVVWLTVESVVTR
VAVVVVLLCLAPVYA

>DQ486861_EK-328-Ixodes_persulcatus-Estonia-1972
SVLIPSHAQGELTGRGRKWLEGDSLRTHLTRVEGWVWKNKLLALAVVAVVWLTVESVVTR
VAVVVVLFCLAPVYA

>FJ968751_Kolarovo-Ixodes_pavlovskyi-Russia-2008
SVLIPSHAQGELTGRGHKWLEGDSLRTHLTRVEGWVWKNKLLALAVVAVVWLTVESVVTR
VAMVVVLLCLAPVYA

>GU183382_Latvia-1-96-Human-Latvia-1996
SVLIPSHAQGELTGRGRKWLEGDSLRTHLTRVEGWVWKNKLLALAVVAVVWLTVESVVTR
VAVVVVLLCLAPVYA

>GU183384_Est54-Ixodes_persulcatus-Estonia-2000
SVLIPSHAQGELTGRGRKWLEGDSVRTHLTRVEGWVWKNKLLALAVVAVVWLTVESVVTR
VAVVVVLLCLAPVYA

>JN003206.1_Tick-borne_encephalitis_virus_strain_Aina-CSF-Russia-1963
SVLIPSHAQGELTGRGHKWLEGDSLRTHLTRVEGWVWKNKLLALAVVAVVWLTVESVVTR
ITVVVVLLCLAPVYA

>JN003207_Cht-653-Human-Russia-1995
SVLIPSHAQGELTGRGHKWLEGDSLRTHLTRVEGWVWKNKLLALAVVAVVWLTVESVVTR
IAVVVVLLCLAPVYA

>JN003208_Cht-22-Human-Russia-2002
SVLIPSHAQGELTGRGHKWLEGDSLRTHLTRVEGWVWKNKLLALAVVAVVWLTVESVVTR
VAIVVVLLCLAPVYA

>JN003209_Irkutsk-12-Human-Russia-2010
SVLIPSHAQGELTGRGHKWLEGDSLRTHLTRVEGWVWKNKLLALAVVAVVWLTVESVVTR
VAIVVVLLCLAPVYA

>JQ429588_MucAr_M14/10-Ixodes_persulcatus-Mongolia-2010
SVLIPSHAQGELTGRGHKWLEGDSLRTHLTRVEGWVWKNKLLALAVVAVVWLTVESVVTR
VAVVVVLLCLAPVYA

>Karelia-1928-Aleksandrovka-2006
SVLIPSHAQGELTGRGRKWLEGDSVRTHLTRVEGWVWKNKLLALAVVAVVWLTVESVVAR
VAVVVVLLCLAPVYA

>Karelia-94-Aleksandrovka-2006
SVLIPSHAQGELTGRGRKWLEGDSLRTHLTRVEGWVWKNKLLALAVVAVVWLTVESVVTR
VAVVVVLLCLAPVYA

>KC414090.1_Zabaikalye_11-99-brain-Russia-1999
SVLIPSHAQGELTGRGHKWLEGDSLRTHLTRVEGWVWKNKLLALAVVAVVWLTVESVVTR
IAVVVVLLCLAPVYA

>KC422663.2_Zabaikalye_68B-00_Clethrionomys_rutilus_Russia-2000
SVLIPSHAQGELTGRGHKWLEGDSLRTHLTRVEGWVWKNKLLALAVVAVVWLTVESVVTR
VAIVVVLLCLAPVYA

>KF823822_Irkutsk_BR_683-11-Ixodes_persulcatus-Russia-2011
SVLIPSHAQGELTGRGHKWLEGDSLRTHLTRVEGWVWKNKLLALAVVAVVWLTVESVVTR
VAIVVVLLCLAPVYA

>KF826914.1_Zabaikalye_1-09_Ixodes_persulcatus-Russia-2009
SVLIPSHAQGELTGRGHKWLEGDSLRTHLTRVEGWVWKNKLLALAVVAVVWLTVESVVTR
VAIVVVLLCLAPVYA

>KF826916.1_Sakhalin_6-11_mosquito_pool-Russia-2011
SVLIPSHAQGELTGRGHKWLEGDSLRTHLTRVEGWVWKNKLLALAVVAVVWLTVESVVTR
VAIVVVLLCLAPVYA

>KJ626343_Buzuuchuk-Ixodes_persulcatus-Kyrgyzstan-1986
SVLIPSHAQGELTGRGHKWLEGDSLRTHLTRVEGWVWKNKLLALAVVAVVWLTVESVVTR
VTVVVVLFCLAPVYA

>KJ701416_Lesopark_11-Ixodes_persulcatus-Russia-1986
SVLIPSHAQGELTGRGHKWLEGDSLRTHLTRVEGWVWKNKLLALAVVAVVWLTVESVVTR
VAVVVVLFCLAPVYA

>KM019545_Tomsk-PT122-Acrocephalus_dumetorum-Russia-2006
SVLIPSHAQGELSGRGHKWLEGDSLRTHLTRVEGWVWKNKLLALAVVAVVWLIVESVVTR
VAIVVVLLCLAPVYA

>Kokkola-102-Ixodes_persulcatus-Borskar-2004
SVLIPSHAQGELTGRGRKWLEGDSLRTHLTRVEGWVWKNKLLALAVVAVVWLTVESVVAR
VAVVVVLLCLAPVYA

>Kokkola-118-Ixodes_persulcatus-Borskar-2004
SVLIPSHAQGELTGRGRKWLEGDSLRTHLTRVEGWVWKNKLLALAVVAVVWLTVESVVAR
VAVVVVLLCLAPVYA

>Kokkola-4-Ixodes_persulcatus-Kupu-2004
SVLIPSHAQGELTGRGRKWLEGDSLRTHLTRVEGWVWKNKLLALAVVAVVWLTVESVVAR
VAVVVVFLCLAPVYA

>Kokkola-85-Ixodes_persulcatus-Borskar-2004
SVLIPSHAQGELTGRGRKWLEGDSLRTHLTRVEGWVWKNKLLALAVVAVVWLTVESVVAR
VAVVVVLLCLAPVYA

>Kokkola-86-Ixodes_persulcatus-Borskar-2004
SVLIPSHAQGELTGRGRKWLEGDSLRTHLTRVEGWVWKNKLLALAVVAVVWLTVESVVAR
VAVVVVLLCLAPVYA

>Kokkola-9-Ixodes_persulcatus-Kupu-2004
SVLIPSHAQGELTGRGRKWLEGDSLRTHLTRVEGWVWKNKLLALAVVAVVWLTVESVVAR
VAVVVVFLCLAPVYA

>Konst-14-Russia-2014
SVLIPSHAQGELTGRGHKWLEGDSLRTHLTRVEGWVWKNKLLALAVVAVVWLTVESVVTR
VAVVVALLCLAPVYA

>Kotka-18-Ixodes_ricinus-Haapasaari-Finland-2011
SVLIPSHAQGELTGRGRKWLEGDSLRTHLTRVEGWVWKNKLLALAVVAVVWLTVESVVTR
VAVVVVLLCLAPVYA

>Kotka-21-Ixodes_ricinus-Haapasaari-Finland-2011
SVLIPSHAQGELTGRGRKWLEGDSLRTHLTRVEGWVWKNKLLALAVVAVVWLTVESVVTR
VAVVVVLLCLAPVYA

>Kotka-8-Ixodes_ricinus-Haapasaari-Finland-2011
SVLIPSHAQGELTGRGRKWLEGDSLRTHLTRVEGWVWKNKLLALAVVAVVWLTVESVVTR
VAVVVVLLCLAPVYA

>KP345889_Sib-XJ-X5_Ixodes_scapularis-China-2014
SVLIPSHAQGELTGRGHKWLEGDSLRTHLTRVEGWVWKNKLLALAVVAVVWLTVESVVTR
VAVVVVLLCLAPVYA

>KP644245_C11-13-Human-brain-Russia-Novosibirsk-2013
SVLIPSHAQGELTGRGHKWLEGDSLRTHLTRVEGWVWKNKLLALAVVAVVWLTVESVVTR
VAVVVVLLCLAPVYA

>KT224352_LEIV-13652Ar-Myodes_glareolus-Russia-Archangelsk-1984
SVLIPSHAQGELTGRGRKWLEGDSLRTHLTRVEGWVWKNKLLALAVVAVVWLTVESVVTR
VAVVVVLFCLAPVYA

>KT224353_LEIV-10133Al-Ixodes_persulcatus-Russia-Altai-1984
SVLIPSHAQGELTGRGHKWLEGDSLRTHFTRVEGWVWKNKLLALAVVAVVWLTVESVVTR
VAVMVVLLCLAPVYA

>L40361_Vasilchenko-1969
SVLIPSHAQGELTGRGHKWLEGDSLRTHLTRVEGWVWKNKLLALAVVAVVWLTVESVVTR
ITVVVVLLCLAPVYA

>LC017691_IR99-22f7-Ixodes_persulcatus-Russia-1999
SVLIPSHAQGELTGRGHKWLEGDSLRTHLTRVEGWVWKNKLLALAVVAVVWLTVESVVTR
VAVVVVLLCLAPVYA

>LC017692_MGL-Selenge-13-12-Ixodes_persulcatus-Mongolia-2012
SVLIPSHAQGELTGRGHKWLEGDSLRTHLTRVEGWVWKNKLLALAVVAVVWLTVESVVTR
VAIVVVLLCLAPVYA

>LC017693.1_MGL-Selenge-13-14-Ixodes_persulcatus-Mongolia-2012
SVLIPSHAQGELTGRGHKWLEGDSLRTHLTRVEGWVWKNKLLALAVVAVVWLTVESVVTR
VAIVVVLLCLAPVYA

>MF043954.1_C11-13-293-brain-Russia-2013
SVLIPSHAQGELTGRGHKWLEGDSLRTHLTRVEGWVWKNKLLALAVVAVVWLTVESVVTR
VAVVVVLLCLAPVYA

>YR15353-Human-Kotka-Kuutsalo-2015
SVLIPSHAQGELTGRGRKWLEGDSLRTHLTRVEGWVWKNKLLALAVVAVVWLTVESVVTR
VAVVVVLLCLAPVYA

>Kokkola-25-Entraskholmen-2004
SVLIPSHAQGELTGRGRKWLEGDSLRTHLTRVEGWVWKNKLLALAVVAVVWLTVESVVAR
VAVVVVLLCLAPVYA

>Kokkola-26-K1900-Entraskholmen-2004
SVLIPSHAQGELTGRGRKWLEGDSLRTHLTRVEGWVWKNKLLALAVVAVVWLTVESVVAR
VAVVVVLLCLAPVYA

>Kokkola-79-Borskar-2004
SVLIPSHAQGELTGRGRKWLEGDSLRTHLTRVEGWVWKNKLLALAVVAVVWLTVESVVAR
VAVVVVLLCLAPVYA

>Kokkola-81-Borskar-2004
SVLIPSHAQGELTGRGRKWLEGDSLRTHLTRVEGWVWKNKLLALAVVAVVWLTVESVVAR
VAVVVVLLCLAPVYA

>Kokkola-84-Borskar-2004
SVLIPSHAQGELTGRGRKWLEGDSLRTHLTRVEGWVWKNKLLALAVVAVVWLTVESVVAR
VAVVVVLLCLAPVYA

>KK-122-2015
SVLIPSHAQGELTGRGRKWLEGDSVRTHLTRVEGWVWKNKLLALAVVAIVWLTVESVVTR
VAVVVVLLCLAPVYA

>MF774565.1_TBEV-2871_Ixodes_pavlovskyi-2012
SVLIPSHAQGELTGRGHKWLEGDSLRTHLTRVEGWVWKNKLLALAVVVVVWLTIESVVTR
VAVVIVLLCLAPVYA

>Frontal_cortex-2018
SVLIPSHAQGELTGRGRKWLEGDSLRTHLTRVEGWVWKNKLLALAVVAVVWLTVESVVAR
VAVVVVFLCLAPVYA

>Kuutsalo-53-2018
SVLIPSHAQGELTGRGRKWLEGDSLRTHLTRVEGWVWKNKLLALAVVAVVWLTVESVVTR
VAVVVVLLCLAPVYA

>Kokkola-19-2018
SVLIPSHAQGELTGRGRKWLEGDSLRTHLTRVEGWVWKNKLLALAVVAVVWLTVESVVAR
VAVVVVFLCLAPVYA

>Kokkola-65-2018
SVLIPSHAQGELTGRGRKWLEGDSLRTHLTRVEGWVWKNKLLALAVVAVVWLTVESVVAR
VAVVVVFLCLAPVYA

>JQ825149.1_Tick-borne_encephalitis_virus_strain_Primorye-87_polyprotein_gene_complete_cds
SVLIPSHAQGDLTGRGHKWLEGDSLRTHLTRVEGWVWKNKILTLAVIVVVWLTVESVVTR
VAVVVVLLCLAPVYA

>FJ402886.1_Tick-borne_encephalitis_virus_strain_Dalnegorsk_complete_genome
SVLIPSHAQGDLTGRGHKWLEGDSLRTHLTRVEGWVWKNKILTLAVIVVVWLTVESVVTR
VAVVVVLLCLAPVYA

>JQ825156.1_Tick-borne_encephalitis_virus_strain_Primorye-739_polyprotein_gene_complete_cds
SVLIPSHAQGDLTGRGHKWLEGDSLRTHLTRVEGWVWKNKILTLAVIVVVWLTVESVVTR
VAVVVVLLCLAPVYA

>HQ901367.1_Tick-borne_encephalitis_virus_strain_Primorye-501_complete_genome
SVLIPSHAQGDLTGRGHKWLEGDSLRTHLTRVEGWVWKNKILTLAVIVVVWLTVESVVTR
VAVVVVLLCLAPVYA

>HQ901366.1_Tick-borne_encephalitis_virus_strain_Primorye-1153_complete_genome
SVLIPSHAQGDLTGRGHKWLEGDSLRTHLTRVEGWVWKNKILTLAVIVVVWLTVESVVTR
VAVVVVLLCLAPVYA

>HM859895.1_Tick-borne_encephalitis_virus_strain_Primorye-2239_complete_genome
SVLIPSHPQGDLTGRGHKWLEGDSMRTHLTRVEGWVWKNKILTLAVIVVVRQTVESVVTR
VAQLVLLLCLAPVYA

>HQ201303.1_Tick-borne_encephalitis_virus_strain_Primorye-92_complete_genome
SVLIPSHAQGDLTGRGHKWLEGDSLRTHLTRVEGWVWKNKILTLAVIAVVWLTVESVVTR
VAVLVVLLCLAPVYA

>JQ825151.1_Tick-borne_encephalitis_virus_strain_Spassk-72_polyprotein_gene_complete_cds
SVLIPTHAQGDLTGRGHKWLEGDSLRTHLTRVEGWVWKNKILTLAVIAVVWLTVESVVTR
VAVVVVLLCLAPVYA

>EU816454.1_Tick-borne_encephalitis_virus_strain_Primorye-94_complete_genome
SVLIPSHAQGDLTGRGHKWLEGDSLRTHLTRVEGWVWKNKILTLAVIAVVWLTVESVVTR
VAVVVVLLCLAPVYA

>JQ825150.1_Tick-borne_encephalitis_virus_strain_Primorye-91_polyprotein_gene_complete_cds
SVLIPSHAQGDLTGRGHKWLEGDSLRTHLTRVEGWVWKNKILTLAVIVVVWLTVESVVTR
VAVVVVLLCLAPVYA

>FJ906622.1_Tick-borne_encephalitis_virus_strain_Primirye-89_complete_genome
SVLIPSHAQGDLTGRGHKWLEGDSLRTHLTRVEGWVWKNKVLTLAVIAVVWLTVESVVTR
VAVVVVLLCLAPVYA

>KC806252.1_Tick-borne_encephalitis_virus_strain_Sofjin-Chumakov_polyprotein_gene_complete_cds
SVLIPSHAQGDLTGRGHKWLEGDSLRTHLTRVEGWVWKNKILTLAAIAVVWLAVESVVTR
VAVVVVLLCLAPVYA

>KJ744034.1_Tick-borne_encephalitis_virus_strain_Malishevo_polyprotein_precursor_gene_complete_cds
SVLIPSHAQGDLTGRGHKWLEGDSLRTHLTRVEGWVWKNKILTLAVIAVVWLTVESVVIR
VAVVVVLLCLAPVYA

>JN229223.1_Tick-borne_encephalitis_virus_strain_Sofjin-Ru_polyprotein_gene_complete_cds
SVLIPSHAQGDLTGRGHKWLEGDSLRTHLTRVEGWVWKNKVLTLAVIAVVWLTVESVVTR
VAVVVVLLCLAPVYA

>JX498940.1_Tick-borne_encephalitis_virus_strain_Sofjin_polyprotein_gene_complete_cds
SVLIPSHAQGDLTGRGHKWLEGDSLRTHLTRVEGWVWKNKMLTLAAIAVVWLTVESVVTR
VAVVVVLLCLAPVYA

>KP844725.1_Tick-borne_encephalitis_virus_strain_Chichagovka_1223_complete_genome
SVLIPSHAQGDLTGRGHKWLEGDSLRTHLTRVEGWVWKNKILTLAVIAVVWLTVESVVTR
VAVVVVLLCLAPVYA

>KP844724.1_Tick-borne_encephalitis_virus_strain_Chichagovka_1222_complete_genome
SVLIPSHAQGDLTGRGHKWLEGDSLRTHLTRVEGWVWKNKILTLAVIAVVWLTVESVVTR
VAVVVVLLCLAPVYA

>KU761576.1_Tick-borne_encephalitis_virus_isolate_Sofjin-1953_complete_genome
SVLIPSHAQGDLTGRGHKWLEGDSLRTHLTRVEGWVWKNKMLTLAAIAVVWLAVESVVTR
VAVVVVLLCLAPVYA

>KF951037.1_Tick-borne_encephalitis_virus_strain_4072_complete_genome
SVLIPSHAQGDLTGRGHKWLEGDSLRTHLTRVEGWVWKNKMLTLAAIAVVWLAVESVVTR
VAVVVVLLCLAPVYA

>AB062064.1_Tick-borne_encephalitis_virus_gene_complete_cds_strain:Sofjin-HO
SVLIPSHAQGDLTGRGHKWLEGDSLRTHLTRVEGWVWKNKMLTLAVIAVVWLTVESVVTR
VAVVVVLLCLAPVYA

>KF880805.1_Tick-borne_encephalitis_virus_strain_1230_from_Russia_polyprotein-precursor_gene_complete_cds
SVLIPSHAQGDLTGRGHKWLEGDSLRTHLTRVEGWVWKNKILTLAVIAVVWLTVESVVTR
VAVVVVLLCLAPVYA

>JF819648.2_Tick-borne_encephalitis_virus_strain_SofjinKSY_complete_genome
SVLIPSHAQGDLTGRGHKWLEGDSLRTHLTRVEGWVWKNKMLTLAAIAVVWLAVESVVTR
VAVVVVLLCLAPVYA

>KT001072.1_Tick-borne_encephalitis_virus_strain_Khekhtzir_17-13_complete_genome
SVLIPTHAQGDLTGRGHKWLEGDSLRTHLTRVEGWVWKNKILTLAVIAVVWLTVESVVTR
VAVVVVLLCLAPVYA

>KU761571.1_Tick-borne_encephalitis_virus_isolate_Primorye-1001_complete_genome
SVLIPSHAQGDLTGRGHKWLEGDSLRTHLTRVEGWVWKNKILTLAVIAVVWLTVESVVTR
VAVVVVLLCLAPVYA

>KT001070.1_Tick-borne_encephalitis_virus_strain_Khekhtzir_9-13_complete_genome
SVLIPTHAQGDLTGRGHKWLEGDSLRTHLTRVEGWVWKNKILTLAVIAVVWLTVESVVTR
VAVVVVLLCLAPVYA

>KP844726.1_Tick-borne_encephalitis_virus_strain_Birobidzhan_1354_complete_genome
SVLIPTHAQGDLTGRGHKWLEGDSLRTHLTRVEGWVWKNKILTLAVIAVVWLTVESVVTR
VAVVVVLLCLAPVYA

>JN003205.1_Tick-borne_encephalitis_virus_strain_Irkutsk-1861_polyprotein_gene_complete_cds
SVLIPSHAQGDLTGRGHKWLEGDSLRTHLTRVEGWVWKNKMLTLAAIAVVWLAVESVVTR
VAVVVVLLCLAPVYA

>HM859894.1_Tick-borne_encephalitis_virus_strain_Primorye-633_complete_genome
SVLIPSHAQGDLTGRGHKWLEGDSLRTHLTRVEGWVWKNKVLTLAVIAVVWLTVESVVTR
VAVVVVLLCLAPVYA

>KT001071.1_Tick-borne_encephalitis_virus_strain_Khekhtzir_10-13_complete_genome
SVLIPTHAQGDLTGRGHKWLEGDSLRTHLTRVEGWVWKNKILTLAVIAVVWLTVESVVTR
VAVVVVLLCLAPVYA

>KU761569.1_Tick-borne_encephalitis_virus_isolate_Primorye-696_complete_genome
SVLIPSHAQGDLTGRGHKWLEGDSLRTHLTRVEGWVWKNKILTLAVIVVVWLTVESVVTR
VAVVVVLLCLAPVYA

>LC440459.1_Tick-borne_encephalitis_virus_Sapporo-17-Io1_RNA_complete_genome
SVLIPSHAQGDLTGRGHKWLEGDSLRTHLTRVEGWVWKNKILTLAVIAVVWLTVESVVTR
VAVVAVLLCLAPVYA

>KF880804.1_Tick-borne_encephalitis_virus_strain_8696_from_Russia_polyprotein-precursor_gene_complete_cds
SVLIPSHAQGDLTGRGHKWLEGDSLRTHLTRVEGWVWKNKILTLAAIAVVWLTVESVVTR
VAVVAVLLCLAPVYA

>KP869172.1_Tick-borne_encephalitis_virus_strain_Nikolaevsk_855_complete_genome
SVLIPSHAQGDLTGRGHKWLEGDSLRTHLTRVEGWVWKNKILTLAAIAVVWLTVESVVTR
VAVVAVLLCLAPVYA

>JQ825147.1_Tick-borne_encephalitis_virus_strain_Shkotovo-94_polyprotein_gene_complete_cds
SVLIPSHAQGDLTGRGHKWLEGDSLRTHLTRVEGWVWKNKILTLAVIAVVWLTVESVVTR
VAVVVVLLCLAPVYA

>KU761572.1_Tick-borne_encephalitis_virus_isolate_Primorye-1035_complete_genome
SVLIPSHAQGDLTGRGHKWLEGDSLRTHLTRVEGWVWKNKILTLAVIAVVWLTVESVVTR
VAVVVVLLCLAPVYA

>KU761570.1_Tick-borne_encephalitis_virus_isolate_Primorye-949_complete_genome
SVLIPSHAQGDLTGRGHKWLEGDSLRTHLTRVEGWVWKNKILTLAVIAVVWLTVESVVTR
VAVVVVLLCLAPVYA

>KU761573.1_Tick-borne_encephalitis_virus_isolate_Primorye-1056_complete_genome
SVLIPSHAQGDLTGRGHKWLEGDSLRTHLTRVEGWVWKNKILTLAVIAVVWLTVESVVTR
VAVVVVLLCLAPVYA

>KU761575.1_Tick-borne_encephalitis_virus_isolate_Primorye-1285_complete_genome
SVLIPSHAQGDLTGRGHKWLEGDSLRTHLTRVEGWVWKNKILTLAVIAVVWLTVESVVTR
VAVVVVLLCLAPVYA

>AB753012.1_Tick-borne_encephalitis_virus_RNA_complete_genome_strain:_Oshima_08-As
SVLIPSHAQGDLTGRGHKWLEGDSLRTHLTRVEGWVWKNKILTLAVIAVVWLTVESVVTR
VVVVVVLLCLAPVYA

>MF374487.1_Tick-borne_encephalitis_virus_strain_Oshima_5.10_polyprotein_gene_complete_cds
SVLIPSHAQGDLTGRGHKWLEGDSLRTHLTRVEGWVWKNKILTLAVIAVVWLTVESVVTR
VVVVVVLLCLAPVYA

>AB062063.2_Tick-borne_encephalitis_virus_gene_complete_cds_strain:Oshima_5-10
SVLIPSHAQGDLTGRGHKWLEGDSLRTHLTRVEGWVWKNKILTLAVIAVVWLTVESVVTR
VVVVVVLLCLAPVYA

>KU761574.1_Tick-borne_encephalitis_virus_isolate_Primorye-1284_complete_genome
SVLIPSHAQGDLTGRGHKWLEGDSLRTHLTRVEGWVWKNKVLTLAVIAVVWLTMESVVTR
VVVVVVLLCLAPVYA

>KF880803.1_Tick-borne_encephalitis_virus_strain_9024_from_Russia_polyprotein-precursor_gene_complete_cds
SVLIPSHAQGDLTGRGHKWLEGDSLRTHLTRVEGWVWKNKILTLAVIAVVWLTVESVVTR
IAVVVVLLCLAPVYA

>JQ825155.1_Tick-borne_encephalitis_virus_strain_Primorye-196_polyprotein_gene_complete_cds
SVLIPSHAQGDLTGRGHKWLEGDSLRTHLTRVEGWVWKNKVLTLAVIAIVWLTVESVVTR
VAVVVVLLCLAPVYA

>JX498939.1_Tick-borne_encephalitis_virus_strain_205_polyprotein_gene_complete_cds
SVLIPSHAQGDLTGRGHKWLEGDSLRTHLTRVEGWVWKNKILTLAVIAVVWLTVESVVTR
IAVVVVLLCLAPVYA

>DQ989336.1_Tick-borne_encephalitis_virus_strain_205_polyprotein_mRNA_complete_cds
SVLIPSHAQGDLTGRGHKWLEGDSLRTHLTRVEGWVWKNKILTLAVIAVVWLTVESVVTR
IAVVVVLLCLAPVYA

>KU761567.1_Tick-borne_encephalitis_virus_isolate_Golubnichiy_complete_genome
SVLIPSHAQGDLTGRGHKWLEGDSLRTHLTRVEGWVWKNKVLTLAVIAVVWLTMESVVTR
VVVVVVLLCLAPVYA

>KJ914682.1_Tick-borne_encephalitis_virus_strain_Tomsk-PT14_complete_genome
SVLIPSHAQGDLTGRGHKWLEGDSLRTHLTRVEGWVWKNKILTLAVIAVVWLTVESVVTR
IAVVVVLLCLAPVYA

>KJ739731.1_Tick-borne_encephalitis_virus_strain_Tomsk-M83_complete_genome
SVLIPSHAQGDLTGRGHKWLEGDSLRTHLTRVEGWVWKNKILTLAVIAVVWLTVESVVTR
IAVVVVLLCLAPVYA

>GQ228395.1_Tick-borne_encephalitis_virus_strain_Primorye-18_complete_genome
SVLIPSHAQGDLTGRGHKWLEGDSLRTHLTRVEGWVWKNKVLTLAVIAVVWLTVESVVTR
VVVVVVLLCLAPVYA

>KJ914683.1_Tick-borne_encephalitis_virus_strain_Tomsk-M202_complete_genome
SVLIPSHAQGDLTGRGHKWLEGDSLRTHLTRVEGWVWKNKILTLAVIAVVWLTVESVVTR
IVVVVVLLCLAPVYA

>EU816453.1_Tick-borne_encephalitis_virus_strain_Primorye-69_complete_genome
SVLIPSHAQGDLTGRGHKWLEGDSLRTHLTRVEGWVWKNKILTLAVIAVVWLTVESVVTR
VVVVVVLLCLAPVYA

>JQ825162.1_Tick-borne_encephalitis_virus_strain_Primorye-437_polyprotein_gene_complete_cds
SVLIPSHAQGDLTGRGHKWLEGDSLRTHLTRVEGWVWKNKVLTLAVIAVVWLTVESVVTR
VVVVVVLLCLAPVYA

>JQ825157.1_Tick-borne_encephalitis_virus_strain_Primorye-202_polyprotein_gene_complete_cds
SVLIPSHAQGDLTGRGHKWLEGDSLRTHLTRVEGWVWKNKVLTLAVIAVVWLTVESVVTR
VVVVVVLLCLAPVYA

>EU816451.1_Tick-borne_encephalitis_virus_strain_Primorye-253_complete_genome
SVLIPSHAQGDLTGRGHKWLEGDSLRTHLTRVEGWVWKNKVLTLAVIAVVWLTVESVVTR
VVVVVVLLCLAPVYA

>KJ739729.1_Tick-borne_encephalitis_virus_strain_Novosibirsk-L2008_complete_genome
SVLIPSHAQGDLTGRGHKWLEGDSLRTPLTRVEGWVWKNKILTLAVIAVVWLTVESVVTR
IAVVVVLLCLAPVYA

>KJ739730.1_Tick-borne_encephalitis_virus_strain_Tomsk-K6_complete_genome
SVLIPSHAQGDLTGRGHKWLEGDSLRTPLTRVEGWVWKNKILTLAVIAVVWLTVESVVTR
IAVVVVLLCLAPVYA

>JQ825160.1_Tick-borne_encephalitis_virus_strain_Primorye-320_polyprotein_gene_complete_cds
SVLIPSHAQGDLTGRGHKWLEGDSLRTHLTRVEGWVWKNKVLTLAVIAVVWLTVESVVTR
VVVVVVLLCLAPVYA

>JQ825158.1_Tick-borne_encephalitis_virus_strain_Primorye-208_polyprotein_gene_complete_cds
SVLIPSHAQGDLTGRGHKWLEGDSLRTHLTRVEGWVWKNKVLTLAVIAVVWLTVESVVTR
VVVVVVLLCLAPVYA

>JQ825153.1_Tick-borne_encephalitis_virus_strain_Primorye-183_polyprotein_gene_complete_cds
SVLIPSHAQGDLTGRGHKWLEGDSLRTHLTRVEGWVWKNKVLTLAVIAVVWLTVESVVTR
VVVVVVLLCLAPVYA

>JQ825145.1_Tick-borne_encephalitis_virus_strain_Primorye-895_polyprotein_gene_complete_cds
SVLIPSHAQGDLTGRGHKWLEGDSLRTHLTRVEGWVWKNKVLTLAVIAVVWLTVESVVTR
VVVVVVLLCLAPVYA

>EU816455.2_Tick-borne_encephalitis_virus_strain_Primorye-86_complete_genome
SVLIPSHAQGDLTGRGHKWLEGDSLRTHLTRVEGWVWKNKVLTLAVIAVVWLTVESVVTR
VVVVVVLLCLAPVYA

>KM019546.1_Tick-borne_encephalitis_virus_strain_Tomsk-PT12_complete_genome
SVLIPSHAQGDLTGRGHKWLEGDSLRTHLTRVEGWVWKNKILTLAVIAVVWLTVESVVTR
IAVVVVLLCLAPVYA

>JQ825163.1_Tick-borne_encephalitis_virus_strain_Primorye-750_polyprotein_gene_complete_cds
SVLIPSHAQGDLTGRGHKWLEGDSPRTHLTRVEGWVWKNKVLTLAVIAVVWLTVESVVTR
VVVVVVLLCLAPVYA

>JQ825144.1_Tick-borne_encephalitis_virus_strain_Primorye-828_polyprotein_gene_complete_cds
SVLIPSHAQGDLTGRGHKWLEGDSPRTHLTRVEGWVWKNKVLTLAVIAVVWLTVESVVTR
VVVVVVLLCLAPVYA

>JQ825152.1_Tick-borne_encephalitis_virus_strain_Primorye-75_polyprotein_gene_complete_cds
SVLIPSHAQGDLTGRGHKWLEGDSPRTHLTRVEGWVWKNKVLTLAVIAVVWLTVESVVTR
VVVVVVLLCLAPVYA

>JQ825148.1_Tick-borne_encephalitis_virus_strain_Primorye-82_polyprotein_gene_complete_cds
SVLIPSHAQGDLTGRGHKWLEGDSLRTHLTRVEGWVWKNKVLTLAVIAVVWLTVESVVTR
VVVVVVLLCLAPVYA

>EU816450.1_Tick-borne_encephalitis_virus_strain_Primorye-212_complete_genome
SVLIPSHAQGDLTGRGHKWLEGDSLRTHLTRVEGWVWKNKVLTLAVIAVVWLTVESVVTR
VVVVVVLLCLAPVYA

>JQ825159.1_Tick-borne_encephalitis_virus_strain_Primorye-274_polyprotein_gene_complete_cds
SVLIPSHAQGDLTGRGHKWLEGDSLRTHLTRVEGWVWKNKVLTLAVIAVVWLTVESVVTR
VVVVVVLLCLAPVYA

>JQ825146.1_Tick-borne_encephalitis_virus_strain_Kiparis-94_polyprotein_gene_complete_cds
SVLIPSHAQGDLTGRGHKWLEGDSLRTHLTRVEGWVWKNKVLTLAVIAVVWLTVESVVTR
VVVVVVLLCLAPVYA

>FJ997899.1_Tick-borne_encephalitis_virus_strain_Primorye-90_complete_genome
SVLIPSHAQGDLTGRGHKWLEGDSLRTHLTRVEGWVWKNKVLTLAVIAVVWLTVESVVTR
VVVVVVLLCLAPVYA

>AY169390.3_Tick-borne_encephalitis_virus_strain_Primorye-332_complete_genome
SVLIPSHAQGDLTGRGHKWLEGDSLRTHLTRVEGWVWKNKVLTLAVIAVVWLTVESVVTR
VVVVVVLLCLAPVYA

>EU816452.1_Tick-borne_encephalitis_virus_strain_Primorye-270_complete_genome
SVLIPSHAQGDLTGRGHKWLEGDSLRTHLTRVEGWVWKNKVLTLAVIAVVWLTVESVVTR
VVVVVVLLCLAPVYA

>JQ825161.1_Tick-borne_encephalitis_virus_strain_Primorye-345_polyprotein_gene_complete_cds
SVLIPSHAQGDLTGRGHKWLEGDSLRTHLTRVEGWVWKNKVLTLAVIAVVWLTVESVVTR
VVVVVVLLCLAPVYA

>DQ862460.1_Tick-borne_encephalitis_virus_strain_Glubinnoe/2004_polyprotein_mRNA_complete_cds
SVLIRSHAQGDLTGRGHKWLEGDSLRTHLTRVEGWVWKNKILTLAVIAVVWLTVESVVTR
IAVVVVLLCLAPVYA

>JQ825154.1_Tick-borne_encephalitis_virus_strain_Primorye-52_polyprotein_gene_complete_cds
SVLIPSHAQGDLTGRGHKWLEGDSLRTHLTRVEGWVWKNKVLTLAVIAIVWLTVESVVTR
VAVVVVLLCLAPVYA

>KU761568.1_Tick-borne_encephalitis_virus_isolate_Primorye-512_complete_genome
SVLIPSHAQGDLTGRGHKWLEGDSLRTHLTRVEGWVWKNKVLTLAVIAIVWLTVESVVTR
VAVVVVLLCLAPVYA

>LC440460.1_Tick-borne_encephalitis_virus_Nanporo-18-44_RNA_complete_genome
SVLIPSHAQGDLTGRGHKWLEGDTLRTHLTRVEGWVWKNKVLTLAVIAIVWLTVESVVTR
VAVVVVLLCLAPVYA

>GU121642.1_Tick-borne_encephalitis_virus_strain_Svetlogorie_complete_genome
SVLIPSHAQGDLTGRGHKWLEGDTLRTHLTRVEGWVWKNKVLTLAVIAIVWLTVESVVTR
VAVVVVLLCLAPVYA

>JF316707.1_Tick-borne_encephalitis_virus_strain_MDJ-02_complete_genome
SVLIPSHAQGDLTGRGHKWLEGDSLRTHLTRVEGWVWKNKVLTLAVIAIVWLTVESVVTR
VAVVVALLCLAPVYA

>JF316708.1_Tick-borne_encephalitis_virus_strain_MDJ-03_complete_genome
SVLIPSHAQGDLTGRGHKWLEGDSLRTHLTRVEGWVWKNKVLTLAVIAIVWLTVESVVTR
VAVVVALLCLAPVYA

>KJ755186.1_Tick-borne_encephalitis_virus_strain_WH2012_complete_genome
SVLIPSHAQGDLTGRGHKWLEGDSLRTHLTRVEGWVWKNKVLTLAVIAIVWLTVESVVTR
VAVVVVLLCLAPVYA

>FJ402885.1_Tick-borne_encephalitis_virus_strain_Kavalerovo_complete_genome
SVLIPSHAQGDLTGRGHKWLEGDSLRTHLTRVEGWVWKNKVLTLAVIAIVWMTVESVVTR
VAVVVVLLCLAPVYA

>JQ650523.1_Tick-borne_encephalitis_virus_isolate_Senzhang_complete_genome
SVLIPSHAQGDLTGRGHKWLEGDSLRTHLTRVEGWVWKNKVLTLAVIAIVWLTVESVVTR
VAVVVALLCLAPVYA

>JX534167.1_Tick-borne_encephalitis_virus_isolate_Xinjiang-01_complete_genome
SVLIPSHAQGDLTGRGHKWLEGDSLRTHLTRVEGWVWKNKVLTLAVIAIVWLTVESVVTR
VAVVVVLLCLAPVYA

>JQ650522.1_Tick-borne_encephalitis_virus_isolate_MDJ01_complete_genome
SVLIPSHAQGDLTGRGHKWLEGDSLRTHLTRVEGWVWKNKVLTLAVIAIVWLTVESVVTR
VAVVVVLLCLAPVYA

>AY182009.1_Tick-borne_encephalitis_virus_strain_Senzhang_polyprotein_gene_complete_cds
SVLIPSHAQGDLTGRGHKWLEGDSLRTHLTRVEGWVWKNKVLTLAVIAIVWLTVESVVTR
VAVVVALLCLAPVYA

>JX968560.1_Tick-borne_encephalitis_virus_strain_Zabaikalye-1-98_polyprotein_gene_complete_cds
SVLIPSHAQGDLTGRGHKWLEGDSLRTHLTRVEGWVWKNKVLTLAVIAIVWLTVESVVTR
VAVVMVLLCLAPVYA

>KF826915.1_Tick-borne_encephalitis_virus_isolate_Zabaikalye_6-09_polyprotein_gene_complete_cds
SVLIPSHAQGDLTGRGHKWLEGDSLRTHLTRVEGWVWKNKVLTLAVIVIVWLTVESVVTR
VAVVVVLLCLAPVYA

>KC422667.2_Tick-borne_encephalitis_virus_strain_Zabaikalye_30-00_polyprotein_gene_complete_cds
SVLIPSHAQGDLTGRGHKWLEGDSLRTHLTRVEGWVWKNKVLTLAVIVIVWLTVESVVTR
VAVVVVLLCLAPVYA

>KT001073.1_Tick-borne_encephalitis_virus_strain_Lazo_MP36_complete_genome
SVLIPSHAQGDLTGRGHKWLEGDSLRTHLTRVEGWVWKNKVLTLAVIAIVWLTVESVVTR
VAVVVVLLCLAPVYA

>GU183383_Est3476-Human-Estonia-2000
SVLIPSHAQGELTGRGHKWLEGDSLRTHLTRVEGWVWKNKLLALAMVTVVWLTLESVVTR
VAVLVVLLCLAPVYA

>DQ401140_Toro-2003-Ixodes_ricinus-Sweden-2003
SVLIPSHAQGELTGRGHKWLEGDSLRTHLTRVEGWVWKNKLLALAMVTVVWLTLESVVTR
VAVLVVLLCLAPVYA

>Espoo-E266-Finland-2017
SVLIPSHAQGELTGRGHKWLEGDSLRTHLTRVEGWVWKNKLLALAMVTVVWLTLESVVTR
VTVLVVLLCLAPVYA

>Espoo-K15-Finland-2018
SVLIPSHAQGELTGRGHKWLEGDSLRTHLTRVEGWVWKNKLLALAMVTVVWLTLESVVTR
VTVLVVLLCLAPVYA

>Espoo-K16-Finland-2018
SVLIPSHAQGELTGRGHKWLEGDSLRTHLTRVEGWVWKNKLLALAMVTVVWLTLESVVTR
VTVLVVLLCLAPVYA

>FJ572210_Salem-Macaca_sylvanus-Germany-2006
SVLIPSHAQGELTGRGHKWLEGDSLRTHLTRVEGWVWKNKLLALAMFTVVWLTLESVVTR
VAVLVVLLCLAPVYA

>GQ266392_AS33-Ixodes_ricinus-Germany-2005
SVLIPSHAQGELTGRGHKWLEGDSLRTHLTRVEGWVWKNKLLALAMVTVVWLTLESVVTR
VAVLVVLLCLAPVYA

>GU183379_Kumlinge_25-03-Ixodes_ricinus-Finland-2003
SVLIPSHAQGELTGRGHKWLEGDSLRTHLTRVEGWVWKNRLLALAMVTVVWLTLESVVTR
VAVLVVLLCLAPVYA

>GU183380_Kumlinge_A52-Ixodes_ricinus-Finland-1959
SVLIPSHAQGELTGRGHKWLEGDSLRTHLTRVEGWVWKNRLLALAMVTVVWLTLESVVTR
VAVLVVLLCLAPVYA

>GU183381_Joutseno-Ixodes_ricinus-Finland-1960
SVLIPSHAQGELTGRGHKWLEGDSLRTHLTRVEGWVWKNRLLALAMVTVVWLTLESVVTR
VAVLVVLLCLAPVYA

>HM535610_KrM_213-Apodemus_agrarius-South_Korea-2006
SVLIPSHAQGELTGRGHKWLEGDSLRTHLTRVEGWVWKNKLLALAMVTVVWLTLESVVTR
VAVLVVLLCLAPVYA

>HM535611_KrM_93-Apodemus_agrarius-South_Korea-2006
SVLIPSHAQGELTGRGHKWLEGDSLRTHLTRVEGWVWKNKLLALAMVTVVWLTLESVVTR
VAVLVVLLCLAPVYA

>Isosaari-Ixodes_ricinus-Finland-2005
SVLIPSHAQGELTGRGHKWLEGDSLRTHLTRVEGWVWKNRLLALAMVTVVWLTLESVVTR
VAVLVVLLCLAPVYA

>JQ654701_Ljubljana_I-Human-Slovenia-1992
SVLIPSHAQGELTGRGHKWLEGDSLRTHLTRVEGWVWKNKLLALAMVTVVWLTLESVVTR
VAVLVVLLCLAPVYA

>KC835595_114-Ixodes_ricinus-Slovakia-1990
SVLIPSHAQGELTGRGHKWLEGDSLRTHLTRVEGWVWKNKLLALAMVTVVWLTLESVVTR
VAVLVVLLCLAPVYA

>KC835596_285-Ixodes_ricinus-Slovakia-1990
SVLIPSHAQGELTGRGHKWLEGDSLRTHLTRVEGWVWKNKLLALAMVTVVWLTLESVVTR
VAVLVVLLCLAPVYA

>KC835597_CGl223-Myodes_glareolus-Slovakia-1990
SVLIPSHAQGELTGRGHKWLEGDSLRTHLTRVEGWVWKNKLLALAMVTVVWLTLESVVTR
VAVLVVLLCLAPVYA

>KF151173_A104-Apodemus_flavicollis-Austria-1990
SVLIPSHAQGELTGRGHKWLEGDSLRTHLTRVEGWVWKNKLLALAMVTVVWLTLESVVTR
VAVLVVLLCLAPVYA

>KF991106_Saringe-2009-Ixodes_ricinus-Sweden-2009
SVLIPSHAQGELTGRGHKWLEGDSLRTHLTRVEGWVWKNKLLALAMVTVVWLTLESVVTR
VAVLVVLLCLAPVYA

>KF991107_Mandal-2009-Ixodes_ricinus-Norway-2009
SVLIPSHAQGELTGRGHKWLEGDSLRTHLTRVEGWVWKNKLLALAMVTVVWLTLESVVTK
VAVLVVLLCLAPVYA

>KJ000002_Absettarov-Human-Russia-1951
SVLIPSHAQGELTGRGHKWLEGDSLRTHLTRVEGWVWKNKLLALAMVTVVWLTLESVVTR
VAVLVVLLCLAPVYA

>KJ922512_Kubinova-Human-Czech_Republic-1953
SVLIPSHAQGELTGRGHKWLEGDSLRTHLTRVEGWVWKNRLLALAMVTVVWLTLESVVTR
VAVLVVLLCLAPVYA

>KJ922513_Petracova-Human-Czech_Republic-1953
SVLIPSHAQGELTGRGHKWLEGDSLRTHLTRVEGWVWKNKLLALAMVTVVWLTLESVVTR
VVVLVVLLCLAPVHA

>KJ922514_Skrivanek-Human-Czech_Republic-1953
SVLIPSHAQGELTGRGHKWLEGDSLRTHLTRVEGWVWKNKLPALAMVIVVWLTLESVVTR
VAVLVVLLCLAPVYA

>KJ922515_Tobrman-Human-Czech_Republic-1953
SVLIPSHAQGELTGRGHKWLEGDSLRTHLTRVEGWVWKNKLLALAMVTVVWLTLESVVTR
VVVLVVLLCLAPVYA

>KJ922516_Vlasaty-Human-Czech_Republic-1953
SVLIPSHAQGELTGRGHKWLEGDSLRTHLTRVEGWVWKNKLLALAMVTVVWLTLESVVTR
VAVLVVLLCLAPVYA

>KP331441_IrkutskBR_99-08-Ixodes_persulcatus-Russia-2008
SVLIPSHAQGELTGRGHKWLEGDSLRTHLTRVEGWVWKNKLLALAMVTVVWLTMESVVTR
VAVLVVLLCLAPVYA

>KP331442_IrkutskBR_1434-09-Ixodes_persulcatus-Russia-2009
SVLIPSHAQGELTGRGHKWLEGDSLRTHLTRVEGWVWKNKLLALAMVTVVWLTMESVVTR
VAVLVVLLCLAPVYA

>KP331443_IrkutskBR_1456-09-Ixodes_persulcatus-Russia-2009
SVLIPSHAQGELTGRGHKWLEGDSLRTHLTRVEGWVWKNKLLALAMVTVVWLTMESVVTR
VAVLVVLLCLAPVYA

>KP938507_Sorex_18-10-Sorex_sp-Russia-2010
SVLIPSHAQGELTGRGHKWLEGDSLRTHLTRVEGWVWKNKLLALAMVTVVWLTMESVVTR
VAVLVVLLCLAPVYA

>KU885457_Absettarov_Human_Blood_Russia_Leningrad-1951
SVLIPSHAQGELTGRGHKWLEGDSLQTHLTRVEGWVWKNKLLALAMVTVVWLTLESVVTR
VAVLVALLCLAPVYA

>KX268728_MucAr-HB-171/11_Ixodidae_Germany-2011
SVLIPSHAQGELTGRGHKWLEGDSLRTHLTRVEGWVWKNKLLALAMVIVVWLTLESVVTR
VAVLVVLLCLAPVYA

>KX966398_JP-296_Ixodes_ricinus_Sweden-2008
SVLIPSHAQGELTGRGHKWLEGDSLRTHLTRVEGWVWKNKLLALAMVTVVWLTLESVVTR
VAVLVVLLCLAPVYA

>KX966399_JP-554_Ixodes_ricinus_Sweden-2008
SVLIPSHAQGELTGRGHKWLEGDSLRTHLTRVEGWVWKNKLLALAMVTVVWLTLESVVTR
VAVLVVLLCLAPVYA

>KY069119_1G-98_Human_blood__Russia_Irkutsk-1998
SVLIPSHAQGELTGRGHKWLEGDSLRTHLTRVEGWVWKNKLLALAMVTVVWLTMESVVTR
VAVLVVLLCLAPVYA

>KY069120_118-71_Spermophilus_undulatus_Russia_Irkutsk-1971
SVLIPSHAQGELTGRGHKWLEGDSLRTHLTRVEGWVWKNKLLALAMVTVVWLTMESVVTR
VAVLVVLLCLAPVYA

>KY069121_163-74_Ixodes_persulcatus_Russia_Irkutsk-1974
SVLIPSHAQGELTGRGHKWLEGDSLRTHLTRVEGWVWKNKLLALAMVTVVWLTMESVVTR
VAVLVVLLCLAPVYA

>KY069122_262-74_Ixodes_persulcatus_Russia_Irkutsk-1974
SVLIPSHAQGELTGRGHKWLEGDSLRTHLTRVEGWVWKNKLLALAMVTVVWLTMESVVTR
VAVLVVLLCLAPVYA

>KY069123_126-71_Ixodes_persulcatus_Russia_Irkutsk-1971
SVLIPSHAQGELTGRGHKWLEGDSLRTHLTRVEGWVWKNKLLALAMVTVVWLTMESVVTR
VAVLVVLLCLAPVYA

>KY069124_Zmeinogorsk-1__Ixodes_persulcatus_Russia_Altai-1986
SVLIPSHAQGELTGRGHKWLEGDSLRTHLTRVEGWVWKNKLLALAMVTVVWLTLESVVTR
VAVLVALLCLAPVYA

>KY069125_Zmeinogorsk-5__Ixodes_persulcatus_Russia_Altai-1986
SVLIPSHAQGELTGRGHKWLEGDSLRTHLTRVEGWVWKNKLLALAMVTVVWLTLESVVTR
VAVLVALLCLAPVYA

>KY069126_Zmeinogorsk-9_Ixodes_persulcatus_Russia_Altai-1986
SVLIPSHAQGELTGRGHKWLEGDSLRTHLTRVEGWVWKNKLLALAMVTVVWLTLESVVTR
VAVLVALLCSAPVYA

>LC171402_NL-Ixodes_ricinus-Netherlands-2015
SVLIPSHAQGELTGRGHKWLEGDSLRTHLTRVEGWVWKNRLLALAMVAVVWLTLESVLTR
VVVLVVLLCLAPVYA

>MG210945_KEM-118-Hungary_Ixodes_ricinus-2011
SVLIPSHAQGELTGRGHKWLEGDSLRTHLTRVEGWVWKNKLLALAMVTVVWLTLESVMTR
VAVLVVFLCLAPVYA

>MG210946_KEM-125-Hungary_Ixodes_ricinus-2012
SVLIPSHAQGELTGRGHKWLEGDSLRTHLTRVEGWVWKNKLLALAMVTVVWLTLESVMTR
VAVLVVFLCLAPVYA

>MG210947_KEM-127-Haemophysalis_concinna-Hungary-2012
SVLIPSHAQGELTGRGHKWLEGDSLRTHLTRVEGWVWKNKLLALAMVTVVWLTLESVMTR
VAVLVVFLCLAPVYA

>MG210948_KEM-168-Ixodes_ricinus-Hungary-2016
SVLIPSHAQGELTGRGHKWLEGDSLRTHLTRVEGWVWKNKLLALAMVTVVWLTLESVMTR
VAVLVVFLCLAPVYA

>MG589937_Kuutsalo_Human_Cerebellum_Finland-2015
SVLIPSHAQGELTGRGHKWLEGDSLRTHLTRVEGWVWKNKLLALAMVTVVWLTLESVVTR
VAVLVVLLCLAPVYA

>MG589938_Kuutsalo-14_Ixodes_ricinus_Finland-2017
SVLIPSHAQGELTGRGHKWLEGDSLRTHLTRVEGWVWKNKLLALAMVTVVWLTLESVVTR
VAVLVVLLCLAPVYA

>Sipoo-12-Finland-2013
SVLIPSHAQGELTGRGHKWLEGDSLRTHLTRVEGWVWKNRLLALAMAIVVWLTLESVVTR
VAVLVVLLCLAPVYA

>Sipoo-22-Finland-2013
SVLIPSHAQGELTGRGHKWLEGDSLRTHLTRVEGWVWKNRLLALAMAIVVWLTLESVVTR
VAVLVVLLCLAPVYA

>Sipoo-23-Finland-2013
SVLIPSHAQGELTGRGHKWLEGDSLRTHLTRVEGWVWKNRLLALAMAIVVWLTLESVVTR
VAVLVVLLCLAPVYA

>Sipoo-4-Finland-2013
SVLIPSHAQGELTGRGHKWLEGDSLRTHLTRVEGWVWKNRLLALAMAIVVWLTLESVVTR
VAVLVVLLCLAPVYA

>Sipoo-8-Finland-2013
SVLIPSHAQGELTGRGHKWLEGDSLRTHLTRVEGWVWKNRLLALAMAIVVWLTLESVVTR
VAVLVVLLCLAPVYA

>U27491_263-Ixodes_ricinus-Czech_Republic-1987
SVLIPSHAQGELTGRGHKWLEGDSLRTHLTRVEGWVWKNKLLALAMVTVVWLTLESVVAR
VAVLVVLLCLAPVYA

>U27495_Neudoerfl-Ixodes_ricinus-Austria-1971
SVLIPSHAQGELTGRGHKWLEGDSLRTHLTRVEGWVWKNKLLALAMVTVVWLTLESVVTR
VAVLVVLLCLAPVYA

>U39292_Hypr-Human-Czechoslovakia-1953
SVLIPSHAQGELTGRGHKWLEGDSLRTHLTRVEGWVWKNRLLALAMVTVVWLTLESVVTR
VAVLVVLLCLAPVYA

>DK2014-Bornholm2-Denmark-2014
SVLIPSHAQGELTGRGHKWLEGDSLRTHLTRVEGWVWKNKLLALAMVTVVWLTLESVVTR
VAVLVVLLCLAPVYA

>MH021184_NL/UH_Netherlands-2016
SVLIPSHAQGELTGRGHKWLEGDSLRTHLTRVEGWVWKNKLLALAMVTVVWLTLESVVTR
VAVLVVLLCLAPVYA

>5O6A chain E
SVLIPSHAQGELTGRGHKWLEGDSLRTHLTRVEGWVWKNRLLALAMVTVVWLTLESVVTR
VAVLVVLLCLAPVYA
